# Supplementary material for: The Introduction of a BaTiO3 Polarized Coating as an Interface Modification Strategy for Zinc-Ion Batteries: A Theoretical Study
Source: Int J Mol Sci. 2024 Oct 17;25(20):11172. doi: 10.3390/ijms252011172 (PMC11508356; doi:10.3390/ijms252011172)
Supplement: Supplementary file 1 [file ijms-25-11172-s001.zip]

Archive with 1 entries (1 files):
- ijms-3254207-supplementary.pdf
